# Supplementary material for: JIB-04, a Pan-Inhibitor of Histone Demethylases, Targets Histone-Lysine-Demethylase-Dependent AKT Pathway, Leading to Cell Cycle Arrest and Inhibition of Cancer Stem-Like Cell Properties in Hepatocellular Carcinoma Cells
Source: Int J Mol Sci. 2022 Jul 11;23(14):7657. doi: 10.3390/ijms23147657 (PMC9322929; doi:10.3390/ijms23147657)
Supplement: Supplementary file 1 [file ijms-23-07657-s001.zip]

Archive with 1 entries (1 files):
- ijms-1727001-supplementary.pdf
